# Supplementary material for: Crosstalk between m6A mRNAs and m6A circRNAs and the time-specific biogenesis of m6A circRNAs after OGD/R in primary neurons
Source: Epigenetics. 2023 Mar 1;18(1):2181575. doi: 10.1080/15592294.2023.2181575 (PMC9988353; doi:10.1080/15592294.2023.2181575)
Supplement: Supplemental Material [file KEPI_A_2181575_SM3102.zip]

Archive with 3 entries (2 files):
- Supplementary files/
- Supplementary files/Revised_Supplementary_Figures.zip
- Supplementary files/Supplementary Figure Captions.docx
